# Supplementary material for: The Impact of the Dietary Inflammatory Index, Fasting Blood Glucose, and Smoking Status on the Incidence and Survival of Pancreatic Cancer: A Retrospective Case–Control Study and a Prospective Study
Source: Nutrients. 2024 Nov 19;16(22):3941. doi: 10.3390/nu16223941 (PMC11597200; doi:10.3390/nu16223941)
Supplement: Supplementary file 1 [file nutrients-16-03941-s001.zip]

Archive with 1 entries (1 files):
- nutrients-3279452-supplementary.pdf
